# Supplementary material for: Optimizing Layer Thickness in Multi-Planar Volume Reconstruction for Distinguishing Invasive Adenocarcinoma from Non-Invasive and Minimally Invasive Lesions in Pulmonary Nodules (≤15 mm): A Comparative Study with Conventional Lung Window Settings
Source: Diagnostics (Basel). 2026 Jan 9;16(2):220. doi: 10.3390/diagnostics16020220 (PMC12840378; doi:10.3390/diagnostics16020220)
Supplement: Supplementary file 1 [file diagnostics-16-00220-s001.zip]

Archive with 2 entries (2 files):
- Supplemenary file S1.pdf
- Supplementary Figures and Tables.pdf
